# Supplementary material for: New Biodegradable Materials for Re-Thought Packaging from Pre-Consumer Wastes by Controlling the Storage Time as Method to Increase the Mechanical Recycling Efficiency
Source: Materials (Basel). 2023 Feb 10;16(4):1503. doi: 10.3390/ma16041503 (PMC9960796; doi:10.3390/ma16041503)
Supplement: Supplementary file 1 [file materials-16-01503-s001.zip]

Archive with 1 entries (1 files):
- materials-2179333-supplementary.pdf
